# Supplementary material for: Hsa_circ_0081065 exacerbates IH-induced EndMT via regulating miR-665/HIF-1α signal axis and HIF-1α nuclear translocation
Source: Sci Rep. 2024 Jan 9;14:904. doi: 10.1038/s41598-024-51471-3 (PMC10776741; doi:10.1038/s41598-024-51471-3)
Supplement: Supplementary file 5 — Supplementary Table 1. [file 41598_2024_51471_MOESM5_ESM.xls]

circRNA	IH_readcount	control_readcount	log2FoldChange	pvalue	padj
novel_circ_0007735	49.63031963	0	7.751846344	3.97E-09	3.45E-06
novel_circ_0004158	22.62626749	0	6.617319601	2.32E-05	0.00514531
novel_circ_0003573	17.16129203	0	6.218314213	0.00049124	0.041468839
hsa_circ_0081065	69.70525837	7.346975828	3.281464111	1.63E-09	1.98E-06
hsa_circ_0086483	61.39292061	6.482355972	3.261418819	0.000217223	0.024712357
hsa_circ_0067682	187.085995	33.03537976	2.496769369	2.80E-17	8.52E-14
hsa_circ_0007168	96.017181	20.06133841	2.248194758	6.22E-09	4.20E-06
novel_circ_0015108	117.9570255	29.1598622	2.011273594	1.29E-05	0.003124539
novel_circ_0012082	1045.780825	286.7617815	1.86437414	1.37E-32	8.33E-29
hsa_circ_0002141	509.2597858	150.7673819	1.752702464	5.33E-09	4.05E-06
hsa_circ_0006577	69.26128294	22.22848242	1.624848645	0.000193066	0.024057567
hsa_circ_0000847	138.0977921	46.77071589	1.563797426	5.25E-07	0.000245654
hsa_circ_0003692	209.6211827	72.06880461	1.542062283	1.19E-09	1.81E-06
hsa_circ_0067990	151.37257	53.16484456	1.514548653	2.89E-08	1.70E-05
hsa_circ_0018168	86.48034427	33.40703617	1.376149932	8.90E-05	0.014229119
hsa_circ_0002111	89.58835162	37.26380652	1.269582417	0.000214384	0.024712357
novel_circ_0015111	191.651335	80.72898769	1.241150828	2.97E-06	0.000901639
hsa_circ_0002955	126.3563677	56.1821875	1.17071298	1.97E-05	0.004605811
hsa_circ_0040809	227.7018248	102.977419	1.145726369	1.61E-06	0.000542897
hsa_circ_0020028	120.1380269	54.84691243	1.130657409	0.000224238	0.024780366
hsa_circ_0001910	322.3949538	154.6790594	1.060061733	3.48E-09	3.45E-06
hsa_circ_0008720	123.1707843	59.99034392	1.036129222	0.000205173	0.024451825
hsa_circ_0005667	139.1906416	72.0702467	0.950644313	0.000197907	0.024057567
hsa_circ_0000471	536.9386011	326.1545607	0.717800641	1.13E-05	0.002878534
hsa_circ_0001900	566.3166933	822.3630929	-0.538657943	9.77E-05	0.015226396
hsa_circ_0001847	296.0968392	464.6309554	-0.647547956	0.000253171	0.026996001
hsa_circ_0001558	238.8871401	380.8766051	-0.672062087	0.000324654	0.031820878
hsa_circ_0003270	95.69085669	169.0640415	-0.821628837	0.000327624	0.031820878
hsa_circ_0072132	97.20620303	176.4557414	-0.855204494	0.000475694	0.041303806
hsa_circ_0040823	80.03815247	147.5560389	-0.885170321	0.000310473	0.031450947
hsa_circ_0001439	117.3647632	223.1293815	-0.929127421	4.83E-06	0.00139935
hsa_circ_0001741	69.9484117	134.0192251	-0.936492244	0.000241942	0.026259349
hsa_circ_0008362	64.86531055	128.4702923	-0.983268605	0.000178813	0.023626602
hsa_circ_0001017	68.98173334	139.5287851	-1.019076731	8.71E-05	0.014229119
hsa_circ_0001392	62.76203375	127.6870181	-1.026950311	0.000122825	0.017361224
hsa_circ_0006151	65.38670252	148.7463449	-1.184726179	4.61E-05	0.008916068
novel_circ_0017549	33.46579542	85.06150477	-1.345953954	0.000437405	0.038529693
hsa_circ_0073384	31.08397801	82.53789054	-1.406356675	8.22E-05	0.013883773
hsa_circ_0000369	24.28481518	72.43325055	-1.574011334	5.00E-05	0.009208828
hsa_circ_0001495	74.86558453	225.2118592	-1.58849144	2.55E-06	0.000817069
hsa_circ_0008500	44.58123713	144.602496	-1.694833355	6.26E-08	3.17E-05
novel_circ_0015807	19.60989834	65.61828226	-1.731187961	0.000340302	0.031820878
hsa_circ_0003028	20.00089291	67.01504252	-1.746176245	4.34E-05	0.008790581
hsa_circ_0001821	64.09541465	262.3827197	-2.030602308	8.91E-12	1.80E-08
hsa_circ_0001236	8.786503302	37.36933894	-2.086552934	0.000336938	0.031820878
hsa_circ_0000467	7.848555551	57.69824343	-2.882413631	3.07E-08	1.70E-05
hsa_circ_0007615	0	13.38166169	-6.596998035	0.000582637	0.048510526
hsa_circ_0007767	0	13.64134046	-6.620438806	0.000488052	0.041468839
novel_circ_0002841	0	13.74899182	-6.633727755	0.000434399	0.038529693
hsa_circ_0005830	0	14.11776403	-6.669627371	0.000364939	0.033607583
hsa_circ_0009059	0	14.13863019	-6.67421118	0.000331485	0.031820878
hsa_circ_0051782	0	14.39109849	-6.695820685	0.000376279	0.034134641
novel_circ_0005048	0	14.51172869	-6.709508234	0.000282625	0.029115124
hsa_circ_0029301	0	14.83256382	-6.74418571	0.000219557	0.024712357
hsa_circ_0004581	0	15.0119026	-6.760421907	0.000184977	0.023921108
hsa_circ_0000818	0	15.03565294	-6.765072438	0.000196604	0.024057567
novel_circ_0007185	0	15.34571657	-6.794873901	0.000259352	0.027178292
novel_circ_0006418	0	15.57655348	-6.812829887	0.000151866	0.020512079
hsa_circ_0001978	0	15.70295205	-6.826198323	0.000127134	0.017561895
hsa_circ_0002172	0	15.88661711	-6.841890799	0.00011467	0.016656559
novel_circ_0014006	0	16.18870503	-6.872021589	0.0001151	0.016656559
novel_circ_0017907	0	16.19158922	-6.872311164	0.000105171	0.015980721
hsa_circ_0069559	0	16.47213414	-6.895536137	7.38E-05	0.012822294
novel_circ_0012666	0	17.12577756	-6.948090766	6.71E-05	0.012003746
novel_circ_0014317	0	17.43219176	-6.976502728	4.05E-05	0.008485401
hsa_circ_0008059	0	18.30113789	-7.046467235	2.37E-05	0.00514531
hsa_circ_0006367	0	18.54163304	-7.069992652	4.69E-05	0.008916068
hsa_circ_0004947	0	19.56693287	-7.142854186	1.03E-05	0.002839254
hsa_circ_0005386	0	20.15033095	-7.184438069	1.14E-05	0.002878534
novel_circ_0015191	0	23.33259174	-7.396657117	1.26E-06	0.000449085
hsa_circ_0008197	0	24.41904793	-7.463136339	6.19E-07	0.00026869
hsa_circ_0005861	0	25.2268377	-7.504573447	7.63E-07	0.00030923
hsa_circ_0060352	0	25.64743687	-7.53053119	9.13E-07	0.00034682
