# Supplementary material for: Hsa_circ_0081065 exacerbates IH-induced EndMT via regulating miR-665/HIF-1α signal axis and HIF-1α nuclear translocation
Source: Sci Rep. 2024 Jan 9;14:904. doi: 10.1038/s41598-024-51471-3 (PMC10776741; doi:10.1038/s41598-024-51471-3)
Supplement: Supplementary file 6 — Supplementary Table 2. [file 41598_2024_51471_MOESM6_ESM.xls]

Category	GOID	Description	GeneRatio	BgRatio	pvalue	padj	geneID	geneName	Count
BP	GO:0007264	small GTPase mediated signal transduction	2ÔÂ14ÈÕ	41/1045	0.101482597	0.917078405	ENSG00000095370/ENSG00000156011	SH2D3C/PSD3	2
BP	GO:0006470	protein dephosphorylation	1ÔÂ14ÈÕ	13/1045	0.161685216	0.917078405	ENSG00000152104	PTPN14	1
BP	GO:0044255	cellular lipid metabolic process	1ÔÂ14ÈÕ	13/1045	0.161685216	0.917078405	ENSG00000177076	ACER2	1
BP	GO:0034622	cellular protein-containing complex assembly	1ÔÂ14ÈÕ	14/1045	0.173057704	0.917078405	ENSG00000102384	CENPI	1
BP	GO:0065003	protein-containing complex assembly	1ÔÂ14ÈÕ	18/1045	0.2171303	0.917078405	ENSG00000102384	CENPI	1
BP	GO:0043933	protein-containing complex subunit organization	1ÔÂ14ÈÕ	20/1045	0.238339142	0.917078405	ENSG00000102384	CENPI	1
BP	GO:0016043	cellular component organization	2ÔÂ14ÈÕ	70/1045	0.240074477	0.917078405	ENSG00000102384/ENSG00000130559	CENPI/CAMSAP1	2
BP	GO:0035556	intracellular signal transduction	2ÔÂ14ÈÕ	70/1045	0.240074477	0.917078405	ENSG00000095370/ENSG00000156011	SH2D3C/PSD3	2
BP	GO:0016311	dephosphorylation	1ÔÂ14ÈÕ	22/1045	0.259013416	0.917078405	ENSG00000152104	PTPN14	1
BP	GO:0022607	cellular component assembly	1ÔÂ14ÈÕ	22/1045	0.259013416	0.917078405	ENSG00000102384	CENPI	1
BP	GO:0071840	cellular component organization or biogenesis	2ÔÂ14ÈÕ	76/1045	0.270869476	0.917078405	ENSG00000102384/ENSG00000130559	CENPI/CAMSAP1	2
BP	GO:0006629	lipid metabolic process	1ÔÂ14ÈÕ	24/1045	0.279165583	0.917078405	ENSG00000177076	ACER2	1
BP	GO:0005975	carbohydrate metabolic process	1ÔÂ14ÈÕ	25/1045	0.289049699	0.917078405	ENSG00000112893	MAN2A1	1
BP	GO:0007265	Ras protein signal transduction	1ÔÂ14ÈÕ	25/1045	0.289049699	0.917078405	ENSG00000156011	PSD3	1
BP	GO:0016579	protein deubiquitination	1ÔÂ14ÈÕ	25/1045	0.289049699	0.917078405	ENSG00000114316	USP4	1
BP	GO:0046578	regulation of Ras protein signal transduction	1ÔÂ14ÈÕ	25/1045	0.289049699	0.917078405	ENSG00000156011	PSD3	1
BP	GO:0070646	protein modification by small protein removal	1ÔÂ14ÈÕ	25/1045	0.289049699	0.917078405	ENSG00000114316	USP4	1
BP	GO:0006812	cation transport	1ÔÂ14ÈÕ	26/1045	0.29880784	0.917078405	ENSG00000162753	SLC9C2	1
BP	GO:0051276	chromosome organization	1ÔÂ14ÈÕ	27/1045	0.308441491	0.917078405	ENSG00000102384	CENPI	1
BP	GO:0007165	signal transduction	3ÔÂ14ÈÕ	148/1045	0.317443972	0.917078405	ENSG00000095370/ENSG00000156011/ENSG00000105538	SH2D3C/PSD3/RASIP1	3
BP	GO:0044085	cellular component biogenesis	1ÔÂ14ÈÕ	28/1045	0.317952119	0.917078405	ENSG00000102384	CENPI	1
BP	GO:0007154	cell communication	3ÔÂ14ÈÕ	149/1045	0.32137749	0.917078405	ENSG00000095370/ENSG00000156011/ENSG00000105538	SH2D3C/PSD3/RASIP1	3
BP	GO:0023052	signaling	3ÔÂ14ÈÕ	149/1045	0.32137749	0.917078405	ENSG00000095370/ENSG00000156011/ENSG00000105538	SH2D3C/PSD3/RASIP1	3
BP	GO:0051056	regulation of small GTPase mediated signal transduction	1ÔÂ14ÈÕ	30/1045	0.336610096	0.917078405	ENSG00000156011	PSD3	1
BP	GO:1902531	regulation of intracellular signal transduction	1ÔÂ14ÈÕ	31/1045	0.345760302	0.917078405	ENSG00000156011	PSD3	1
BP	GO:0043603	cellular amide metabolic process	1ÔÂ14ÈÕ	34/1045	0.3725126	0.917078405	ENSG00000177076	ACER2	1
BP	GO:0070647	protein modification by small protein conjugation or removal	1ÔÂ14ÈÕ	34/1045	0.3725126	0.917078405	ENSG00000114316	USP4	1
BP	GO:0009966	regulation of signal transduction	1ÔÂ14ÈÕ	35/1045	0.381201842	0.917078405	ENSG00000156011	PSD3	1
BP	GO:0010646	regulation of cell communication	1ÔÂ14ÈÕ	35/1045	0.381201842	0.917078405	ENSG00000156011	PSD3	1
BP	GO:0023051	regulation of signaling	1ÔÂ14ÈÕ	35/1045	0.381201842	0.917078405	ENSG00000156011	PSD3	1
BP	GO:0048583	regulation of response to stimulus	1ÔÂ14ÈÕ	38/1045	0.406603823	0.917078405	ENSG00000156011	PSD3	1
BP	GO:0051716	cellular response to stimulus	3ÔÂ14ÈÕ	173/1045	0.416261084	0.917078405	ENSG00000095370/ENSG00000156011/ENSG00000105538	SH2D3C/PSD3/RASIP1	3
BP	GO:0050794	regulation of cellular process	5ÔÂ14ÈÕ	318/1045	0.429829115	0.917078405	ENSG00000151702/ENSG00000095370/ENSG00000196418/ENSG00000156011/ENSG00000105538	FLI1/SH2D3C/ZNF124/PSD3/RASIP1	5
BP	GO:0050896	response to stimulus	3ÔÂ14ÈÕ	177/1045	0.431968105	0.917078405	ENSG00000095370/ENSG00000156011/ENSG00000105538	SH2D3C/PSD3/RASIP1	3
BP	GO:0050789	regulation of biological process	5ÔÂ14ÈÕ	322/1045	0.44245355	0.917078405	ENSG00000151702/ENSG00000095370/ENSG00000196418/ENSG00000156011/ENSG00000105538	FLI1/SH2D3C/ZNF124/PSD3/RASIP1	5
BP	GO:0006811	ion transport	1ÔÂ14ÈÕ	43/1045	0.446799395	0.917078405	ENSG00000162753	SLC9C2	1
BP	GO:0065007	biological regulation	5ÔÂ14ÈÕ	326/1045	0.455076679	0.917078405	ENSG00000151702/ENSG00000095370/ENSG00000196418/ENSG00000156011/ENSG00000105538	FLI1/SH2D3C/ZNF124/PSD3/RASIP1	5
BP	GO:0055085	transmembrane transport	1ÔÂ14ÈÕ	49/1045	0.49169367	0.917078405	ENSG00000162753	SLC9C2	1
BP	GO:0006355	regulation of transcription, DNA-templated	2ÔÂ14ÈÕ	131/1045	0.540399788	0.917078405	ENSG00000151702/ENSG00000196418	FLI1/ZNF124	2
BP	GO:0051252	regulation of RNA metabolic process	2ÔÂ14ÈÕ	131/1045	0.540399788	0.917078405	ENSG00000151702/ENSG00000196418	FLI1/ZNF124	2
BP	GO:1903506	regulation of nucleic acid-templated transcription	2ÔÂ14ÈÕ	131/1045	0.540399788	0.917078405	ENSG00000151702/ENSG00000196418	FLI1/ZNF124	2
BP	GO:2001141	regulation of RNA biosynthetic process	2ÔÂ14ÈÕ	131/1045	0.540399788	0.917078405	ENSG00000151702/ENSG00000196418	FLI1/ZNF124	2
BP	GO:0009889	regulation of biosynthetic process	2ÔÂ14ÈÕ	132/1045	0.544783272	0.917078405	ENSG00000151702/ENSG00000196418	FLI1/ZNF124	2
BP	GO:0010556	regulation of macromolecule biosynthetic process	2ÔÂ14ÈÕ	132/1045	0.544783272	0.917078405	ENSG00000151702/ENSG00000196418	FLI1/ZNF124	2
BP	GO:0031326	regulation of cellular biosynthetic process	2ÔÂ14ÈÕ	132/1045	0.544783272	0.917078405	ENSG00000151702/ENSG00000196418	FLI1/ZNF124	2
BP	GO:2000112	regulation of cellular macromolecule biosynthetic process	2ÔÂ14ÈÕ	132/1045	0.544783272	0.917078405	ENSG00000151702/ENSG00000196418	FLI1/ZNF124	2
BP	GO:0010468	regulation of gene expression	2ÔÂ14ÈÕ	133/1045	0.549142163	0.917078405	ENSG00000151702/ENSG00000196418	FLI1/ZNF124	2
BP	GO:0019219	regulation of nucleobase-containing compound metabolic process	2ÔÂ14ÈÕ	133/1045	0.549142163	0.917078405	ENSG00000151702/ENSG00000196418	FLI1/ZNF124	2
BP	GO:0006996	organelle organization	1ÔÂ14ÈÕ	58/1045	0.552729989	0.917078405	ENSG00000102384	CENPI	1
BP	GO:0044281	small molecule metabolic process	1ÔÂ14ÈÕ	58/1045	0.552729989	0.917078405	ENSG00000112893	MAN2A1	1
BP	GO:0055114	oxidation-reduction process	1ÔÂ14ÈÕ	58/1045	0.552729989	0.917078405	ENSG00000152952	PLOD2	1
BP	GO:0051171	regulation of nitrogen compound metabolic process	2ÔÂ14ÈÕ	134/1045	0.553476288	0.917078405	ENSG00000151702/ENSG00000196418	FLI1/ZNF124	2
BP	GO:0080090	regulation of primary metabolic process	2ÔÂ14ÈÕ	134/1045	0.553476288	0.917078405	ENSG00000151702/ENSG00000196418	FLI1/ZNF124	2
BP	GO:0031323	regulation of cellular metabolic process	2ÔÂ14ÈÕ	135/1045	0.55778548	0.917078405	ENSG00000151702/ENSG00000196418	FLI1/ZNF124	2
BP	GO:0060255	regulation of macromolecule metabolic process	2ÔÂ14ÈÕ	136/1045	0.562069582	0.917078405	ENSG00000151702/ENSG00000196418	FLI1/ZNF124	2
BP	GO:0019222	regulation of metabolic process	2ÔÂ14ÈÕ	137/1045	0.566328443	0.917078405	ENSG00000151702/ENSG00000196418	FLI1/ZNF124	2
BP	GO:0006351	transcription, DNA-templated	2ÔÂ14ÈÕ	142/1045	0.58723941	0.917078405	ENSG00000151702/ENSG00000196418	FLI1/ZNF124	2
BP	GO:0097659	nucleic acid-templated transcription	2ÔÂ14ÈÕ	142/1045	0.58723941	0.917078405	ENSG00000151702/ENSG00000196418	FLI1/ZNF124	2
BP	GO:0032774	RNA biosynthetic process	2ÔÂ14ÈÕ	145/1045	0.599475102	0.917078405	ENSG00000151702/ENSG00000196418	FLI1/ZNF124	2
BP	GO:0006464	cellular protein modification process	3ÔÂ14ÈÕ	229/1045	0.622385431	0.917078405	ENSG00000114316/ENSG00000178950/ENSG00000152104	USP4/GAK/PTPN14	3
BP	GO:0036211	protein modification process	3ÔÂ14ÈÕ	229/1045	0.622385431	0.917078405	ENSG00000114316/ENSG00000178950/ENSG00000152104	USP4/GAK/PTPN14	3
BP	GO:0006508	proteolysis	1ÔÂ14ÈÕ	73/1045	0.639559409	0.917078405	ENSG00000114316	USP4	1
BP	GO:0043412	macromolecule modification	3ÔÂ14ÈÕ	236/1045	0.645205776	0.917078405	ENSG00000114316/ENSG00000178950/ENSG00000152104	USP4/GAK/PTPN14	3
BP	GO:0034654	nucleobase-containing compound biosynthetic process	2ÔÂ14ÈÕ	161/1045	0.660701253	0.917078405	ENSG00000151702/ENSG00000196418	FLI1/ZNF124	2
BP	GO:0018130	heterocycle biosynthetic process	2ÔÂ14ÈÕ	163/1045	0.667872317	0.917078405	ENSG00000151702/ENSG00000196418	FLI1/ZNF124	2
BP	GO:0019438	aromatic compound biosynthetic process	2ÔÂ14ÈÕ	163/1045	0.667872317	0.917078405	ENSG00000151702/ENSG00000196418	FLI1/ZNF124	2
BP	GO:1901362	organic cyclic compound biosynthetic process	2ÔÂ14ÈÕ	163/1045	0.667872317	0.917078405	ENSG00000151702/ENSG00000196418	FLI1/ZNF124	2
BP	GO:1901564	organonitrogen compound metabolic process	4ÔÂ14ÈÕ	335/1045	0.706308691	0.923628361	ENSG00000177076/ENSG00000114316/ENSG00000178950/ENSG00000152104	ACER2/USP4/GAK/PTPN14	4
BP	GO:0006793	phosphorus metabolic process	2ÔÂ14ÈÕ	187/1045	0.745629014	0.923628361	ENSG00000178950/ENSG00000152104	GAK/PTPN14	2
BP	GO:0006796	phosphate-containing compound metabolic process	2ÔÂ14ÈÕ	187/1045	0.745629014	0.923628361	ENSG00000178950/ENSG00000152104	GAK/PTPN14	2
BP	GO:0044267	cellular protein metabolic process	3ÔÂ14ÈÕ	271/1045	0.746713792	0.923628361	ENSG00000114316/ENSG00000178950/ENSG00000152104	USP4/GAK/PTPN14	3
BP	GO:0044271	cellular nitrogen compound biosynthetic process	2ÔÂ14ÈÕ	197/1045	0.773632823	0.923628361	ENSG00000151702/ENSG00000196418	FLI1/ZNF124	2
BP	GO:0016070	RNA metabolic process	2ÔÂ14ÈÕ	205/1045	0.794265994	0.923628361	ENSG00000151702/ENSG00000196418	FLI1/ZNF124	2
BP	GO:0034641	cellular nitrogen compound metabolic process	3ÔÂ14ÈÕ	293/1045	0.799396533	0.923628361	ENSG00000177076/ENSG00000151702/ENSG00000196418	ACER2/FLI1/ZNF124	3
BP	GO:0009059	macromolecule biosynthetic process	2ÔÂ14ÈÕ	212/1045	0.81107971	0.923628361	ENSG00000151702/ENSG00000196418	FLI1/ZNF124	2
BP	GO:0010467	gene expression	2ÔÂ14ÈÕ	212/1045	0.81107971	0.923628361	ENSG00000151702/ENSG00000196418	FLI1/ZNF124	2
BP	GO:0034645	cellular macromolecule biosynthetic process	2ÔÂ14ÈÕ	212/1045	0.81107971	0.923628361	ENSG00000151702/ENSG00000196418	FLI1/ZNF124	2
BP	GO:0044260	cellular macromolecule metabolic process	5ÔÂ14ÈÕ	461/1045	0.817210842	0.923628361	ENSG00000151702/ENSG00000114316/ENSG00000196418/ENSG00000178950/ENSG00000152104	FLI1/USP4/ZNF124/GAK/PTPN14	5
BP	GO:0019538	protein metabolic process	3ÔÂ14ÈÕ	307/1045	0.828531152	0.923628361	ENSG00000114316/ENSG00000178950/ENSG00000152104	USP4/GAK/PTPN14	3
BP	GO:0006468	protein phosphorylation	1ÔÂ14ÈÕ	137/1045	0.862020603	0.923628361	ENSG00000178950	GAK	1
BP	GO:0044249	cellular biosynthetic process	2ÔÂ14ÈÕ	237/1045	0.862368182	0.923628361	ENSG00000151702/ENSG00000196418	FLI1/ZNF124	2
BP	GO:0016310	phosphorylation	1ÔÂ14ÈÕ	138/1045	0.864148039	0.923628361	ENSG00000178950	GAK	1
BP	GO:1901576	organic substance biosynthetic process	2ÔÂ14ÈÕ	238/1045	0.86415454	0.923628361	ENSG00000151702/ENSG00000196418	FLI1/ZNF124	2
BP	GO:0006810	transport	1ÔÂ14ÈÕ	141/1045	0.870349002	0.923628361	ENSG00000162753	SLC9C2	1
BP	GO:0051234	establishment of localization	1ÔÂ14ÈÕ	142/1045	0.872356871	0.923628361	ENSG00000162753	SLC9C2	1
BP	GO:0009058	biosynthetic process	2ÔÂ14ÈÕ	247/1045	0.879387539	0.923628361	ENSG00000151702/ENSG00000196418	FLI1/ZNF124	2
BP	GO:0051179	localization	1ÔÂ14ÈÕ	146/1045	0.880103109	0.923628361	ENSG00000162753	SLC9C2	1
BP	GO:0090304	nucleic acid metabolic process	2ÔÂ14ÈÕ	252/1045	0.887218413	0.923628361	ENSG00000151702/ENSG00000196418	FLI1/ZNF124	2
BP	GO:0006139	nucleobase-containing compound metabolic process	2ÔÂ14ÈÕ	276/1045	0.919137367	0.923628361	ENSG00000151702/ENSG00000196418	FLI1/ZNF124	2
BP	GO:0006725	cellular aromatic compound metabolic process	2ÔÂ14ÈÕ	280/1045	0.923628361	0.923628361	ENSG00000151702/ENSG00000196418	FLI1/ZNF124	2
BP	GO:0046483	heterocycle metabolic process	2ÔÂ14ÈÕ	280/1045	0.923628361	0.923628361	ENSG00000151702/ENSG00000196418	FLI1/ZNF124	2
BP	GO:1901360	organic cyclic compound metabolic process	2ÔÂ14ÈÕ	280/1045	0.923628361	0.923628361	ENSG00000151702/ENSG00000196418	FLI1/ZNF124	2
CC	GO:0005783	endoplasmic reticulum	1ÔÂ6ÈÕ	12/479	0.14190375	0.755800775	ENSG00000159063	ALG8	1
CC	GO:0031984	organelle subcompartment	1ÔÂ6ÈÕ	12/479	0.14190375	0.755800775	ENSG00000159063	ALG8	1
CC	GO:0005694	chromosome	1ÔÂ6ÈÕ	15/479	0.174624266	0.755800775	ENSG00000102384	CENPI	1
CC	GO:0044425	membrane part	3ÔÂ6ÈÕ	131/479	0.207112209	0.755800775	ENSG00000177076/ENSG00000162753/ENSG00000159063	ACER2/SLC9C2/ALG8	3
CC	GO:0044422	organelle part	2ÔÂ6ÈÕ	95/479	0.340511157	0.755800775	ENSG00000102384/ENSG00000159063	CENPI/ALG8	2
CC	GO:0044446	intracellular organelle part	2ÔÂ6ÈÕ	95/479	0.340511157	0.755800775	ENSG00000102384/ENSG00000159063	CENPI/ALG8	2
CC	GO:0012505	endomembrane system	1ÔÂ6ÈÕ	36/479	0.375841055	0.755800775	ENSG00000159063	ALG8	1
CC	GO:0016021	integral component of membrane	2ÔÂ6ÈÕ	112/479	0.427720922	0.755800775	ENSG00000177076/ENSG00000162753	ACER2/SLC9C2	2
CC	GO:0031224	intrinsic component of membrane	2ÔÂ6ÈÕ	112/479	0.427720922	0.755800775	ENSG00000177076/ENSG00000162753	ACER2/SLC9C2	2
CC	GO:0043226	organelle	3ÔÂ6ÈÕ	196/479	0.474821654	0.755800775	ENSG00000134057/ENSG00000102384/ENSG00000159063	CCNB1/CENPI/ALG8	3
CC	GO:0043229	intracellular organelle	3ÔÂ6ÈÕ	196/479	0.474821654	0.755800775	ENSG00000134057/ENSG00000102384/ENSG00000159063	CCNB1/CENPI/ALG8	3
CC	GO:0043228	non-membrane-bounded organelle	1ÔÂ6ÈÕ	52/479	0.500098562	0.755800775	ENSG00000102384	CENPI	1
CC	GO:0043232	intracellular non-membrane-bounded organelle	1ÔÂ6ÈÕ	52/479	0.500098562	0.755800775	ENSG00000102384	CENPI	1
CC	GO:0005622	intracellular	4ÔÂ6ÈÕ	288/479	0.546931846	0.755800775	ENSG00000134057/ENSG00000102384/ENSG00000196418/ENSG00000159063	CCNB1/CENPI/ZNF124/ALG8	4
CC	GO:0016020	membrane	3ÔÂ6ÈÕ	218/479	0.569377273	0.755800775	ENSG00000177076/ENSG00000162753/ENSG00000159063	ACER2/SLC9C2/ALG8	3
CC	GO:0005623	cell	4ÔÂ6ÈÕ	295/479	0.577365295	0.755800775	ENSG00000134057/ENSG00000102384/ENSG00000196418/ENSG00000159063	CCNB1/CENPI/ZNF124/ALG8	4
CC	GO:0044464	cell part	4ÔÂ6ÈÕ	295/479	0.577365295	0.755800775	ENSG00000134057/ENSG00000102384/ENSG00000196418/ENSG00000159063	CCNB1/CENPI/ZNF124/ALG8	4
CC	GO:0043231	intracellular membrane-bounded organelle	2ÔÂ6ÈÕ	144/479	0.582318521	0.755800775	ENSG00000134057/ENSG00000159063	CCNB1/ALG8	2
CC	GO:0044444	cytoplasmic part	1ÔÂ6ÈÕ	68/479	0.603019751	0.755800775	ENSG00000159063	ALG8	1
CC	GO:0043227	membrane-bounded organelle	2ÔÂ6ÈÕ	149/479	0.60464062	0.755800775	ENSG00000134057/ENSG00000159063	CCNB1/ALG8	2
CC	GO:0044424	intracellular part	3ÔÂ6ÈÕ	243/479	0.670891391	0.798680227	ENSG00000134057/ENSG00000102384/ENSG00000159063	CCNB1/CENPI/ALG8	3
CC	GO:0005737	cytoplasm	1ÔÂ6ÈÕ	89/479	0.710769399	0.807692499	ENSG00000159063	ALG8	1
CC	GO:0005634	nucleus	1ÔÂ6ÈÕ	103/479	0.768070654	0.834859407	ENSG00000134057	CCNB1	1
CC	GO:0032991	protein-containing complex	1ÔÂ6ÈÕ	115/479	0.809339803	0.843062295	ENSG00000102384	CENPI	1
CC	GO:0005575	cellular_component	6ÔÂ6ÈÕ	479/479	1	1	ENSG00000177076/ENSG00000162753/ENSG00000134057/ENSG00000102384/ENSG00000196418/ENSG00000159063	ACER2/SLC9C2/CCNB1/CENPI/ZNF124/ALG8	6
MF	GO:0098772	molecular function regulator	3ÔÂ29ÈÕ	66/1858	0.081073013	0.955636761	ENSG00000095370/ENSG00000156011/ENSG00000153162	SH2D3C/PSD3/BMP6	3
MF	GO:0005085	guanyl-nucleotide exchange factor activity	2/29	36/1858	0.10695671	0.955636761	ENSG00000095370/ENSG00000156011	SH2D3C/PSD3	2
MF	GO:0008092	cytoskeletal protein binding	2/29	39/1858	0.122289368	0.955636761	ENSG00000186575/ENSG00000130559	NF2/CAMSAP1	2
MF	GO:0016798	hydrolase activity, acting on glycosyl bonds	1ÔÂ29ÈÕ	10/1858	0.145892361	0.955636761	ENSG00000112893	MAN2A1	1
MF	GO:0005102	signaling receptor binding	1ÔÂ29ÈÕ	11/1858	0.159295565	0.955636761	ENSG00000153162	BMP6	1
MF	GO:0022804	active transmembrane transporter activity	1ÔÂ29ÈÕ	12/1858	0.172495581	0.955636761	ENSG00000162753	SLC9C2	1
MF	GO:0004725	protein tyrosine phosphatase activity	1ÔÂ29ÈÕ	13/1858	0.185495379	0.955636761	ENSG00000152104	PTPN14	1
MF	GO:0051020	GTPase binding	2/29	54/1858	0.205256732	0.955636761	ENSG00000095370/ENSG00000156011	SH2D3C/PSD3	2
MF	GO:0008017	microtubule binding	1ÔÂ29ÈÕ	15/1858	0.210906004	0.955636761	ENSG00000130559	CAMSAP1	1
MF	GO:0016758	transferase activity, transferring hexosyl groups	1ÔÂ29ÈÕ	16/1858	0.223322567	0.955636761	ENSG00000159063	ALG8	1
MF	GO:0019899	enzyme binding	2/29	58/1858	0.228482723	0.955636761	ENSG00000095370/ENSG00000156011	SH2D3C/PSD3	2
MF	GO:0003779	actin binding	1ÔÂ29ÈÕ	17/1858	0.235550388	0.955636761	ENSG00000186575	NF2	1
MF	GO:0022890	inorganic cation transmembrane transporter activity	1ÔÂ29ÈÕ	18/1858	0.247592234	0.955636761	ENSG00000162753	SLC9C2	1
MF	GO:0015631	tubulin binding	1ÔÂ29ÈÕ	19/1858	0.259450835	0.955636761	ENSG00000130559	CAMSAP1	1
MF	GO:0008324	cation transmembrane transporter activity	1ÔÂ29ÈÕ	23/1858	0.305106023	0.955636761	ENSG00000162753	SLC9C2	1
MF	GO:0004721	phosphoprotein phosphatase activity	1ÔÂ29ÈÕ	24/1858	0.316087998	0.955636761	ENSG00000152104	PTPN14	1
MF	GO:0043565	sequence-specific DNA binding	1ÔÂ29ÈÕ	24/1858	0.316087998	0.955636761	ENSG00000151702	FLI1	1
MF	GO:0016791	phosphatase activity	1ÔÂ29ÈÕ	27/1858	0.348037786	0.955636761	ENSG00000152104	PTPN14	1
MF	GO:0036459	thiol-dependent ubiquitinyl hydrolase activity	1ÔÂ29ÈÕ	27/1858	0.348037786	0.955636761	ENSG00000114316	USP4	1
MF	GO:0101005	ubiquitinyl hydrolase activity	1ÔÂ29ÈÕ	27/1858	0.348037786	0.955636761	ENSG00000114316	USP4	1
MF	GO:0019783	ubiquitin-like protein-specific protease activity	1ÔÂ29ÈÕ	28/1858	0.358363785	0.955636761	ENSG00000114316	USP4	1
MF	GO:0015318	inorganic molecular entity transmembrane transporter activity	1ÔÂ29ÈÕ	30/1858	0.378544135	0.96356689	ENSG00000162753	SLC9C2	1
MF	GO:0015075	ion transmembrane transporter activity	1ÔÂ29ÈÕ	36/1858	0.435475806	0.98534905	ENSG00000162753	SLC9C2	1
MF	GO:0008234	cysteine-type peptidase activity	1ÔÂ29ÈÕ	37/1858	0.444461098	0.98534905	ENSG00000114316	USP4	1
MF	GO:0016757	transferase activity, transferring glycosyl groups	1ÔÂ29ÈÕ	38/1858	0.453308231	0.98534905	ENSG00000159063	ALG8	1
MF	GO:0042578	phosphoric ester hydrolase activity	1ÔÂ29ÈÕ	40/1858	0.470596187	0.98534905	ENSG00000152104	PTPN14	1
MF	GO:0022857	transmembrane transporter activity	1ÔÂ29ÈÕ	47/1858	0.527043954	0.98534905	ENSG00000162753	SLC9C2	1
MF	GO:0003700	DNA binding transcription factor activity	1ÔÂ29ÈÕ	52/1858	0.563757537	0.98534905	ENSG00000151702	FLI1	1
MF	GO:0005215	transporter activity	1ÔÂ29ÈÕ	53/1858	0.570762538	0.98534905	ENSG00000162753	SLC9C2	1
MF	GO:0016491	oxidoreductase activity	1ÔÂ29ÈÕ	55/1858	0.584448171	0.98534905	ENSG00000152952	PLOD2	1
MF	GO:0016787	hydrolase activity	4ÔÂ29ÈÕ	265/1858	0.610848466	0.98534905	ENSG00000177076/ENSG00000112893/ENSG00000114316/ENSG00000152104	ACER2/MAN2A1/USP4/PTPN14	4
MF	GO:0016788	hydrolase activity, acting on ester bonds	1ÔÂ29ÈÕ	65/1858	0.646795472	0.98534905	ENSG00000152104	PTPN14	1
MF	GO:0140110	transcription regulator activity	1ÔÂ29ÈÕ	68/1858	0.663667234	0.98534905	ENSG00000151702	FLI1	1
MF	GO:0003677	DNA binding	2/29	143/1858	0.667197072	0.98534905	ENSG00000151702/ENSG00000196498	FLI1/NCOR2	2
MF	GO:0070011	peptidase activity, acting on L-amino acid peptides	1ÔÂ29ÈÕ	75/1858	0.700063483	0.98534905	ENSG00000114316	USP4	1
MF	GO:0008233	peptidase activity	1ÔÂ29ÈÕ	77/1858	0.709743599	0.98534905	ENSG00000114316	USP4	1
MF	GO:0140096	catalytic activity, acting on a protein	3ÔÂ29ÈÕ	287/1858	0.849165013	0.98534905	ENSG00000114316/ENSG00000178950/ENSG00000152104	USP4/GAK/PTPN14	3
MF	GO:0004672	protein kinase activity	1ÔÂ29ÈÕ	141/1858	0.900428317	0.98534905	ENSG00000178950	GAK	1
MF	GO:0016301	kinase activity	1ÔÂ29ÈÕ	151/1858	0.916061531	0.98534905	ENSG00000178950	GAK	1
MF	GO:0016773	phosphotransferase activity, alcohol group as acceptor	1ÔÂ29ÈÕ	154/1858	0.920269746	0.98534905	ENSG00000178950	GAK	1
MF	GO:0003676	nucleic acid binding	3ÔÂ29ÈÕ	347/1858	0.929128214	0.98534905	ENSG00000151702/ENSG00000196418/ENSG00000196498	FLI1/ZNF124/NCOR2	3
MF	GO:0005524	ATP binding	2/29	270/1858	0.938967209	0.98534905	ENSG00000182150/ENSG00000178950	ERCC6L2/GAK	2
MF	GO:0030554	adenyl nucleotide binding	2/29	271/1858	0.93986457	0.98534905	ENSG00000182150/ENSG00000178950	ERCC6L2/GAK	2
MF	GO:0032559	adenyl ribonucleotide binding	2/29	271/1858	0.93986457	0.98534905	ENSG00000182150/ENSG00000178950	ERCC6L2/GAK	2
MF	GO:0008144	drug binding	2/29	281/1858	0.948200719	0.98534905	ENSG00000182150/ENSG00000178950	ERCC6L2/GAK	2
MF	GO:0016772	transferase activity, transferring phosphorus-containing groups	1ÔÂ29ÈÕ	182/1858	0.950886257	0.98534905	ENSG00000178950	GAK	1
MF	GO:0016740	transferase activity	2/29	303/1858	0.962953939	0.98534905	ENSG00000178950/ENSG00000159063	GAK/ALG8	2
MF	GO:0035639	purine ribonucleoside triphosphate binding	2/29	306/1858	0.964634869	0.98534905	ENSG00000182150/ENSG00000178950	ERCC6L2/GAK	2
MF	GO:0032555	purine ribonucleotide binding	2/29	307/1858	0.965179386	0.98534905	ENSG00000182150/ENSG00000178950	ERCC6L2/GAK	2
MF	GO:0032553	ribonucleotide binding	2/29	308/1858	0.965716172	0.98534905	ENSG00000182150/ENSG00000178950	ERCC6L2/GAK	2
MF	GO:0097367	carbohydrate derivative binding	2/29	310/1858	0.966766944	0.98534905	ENSG00000182150/ENSG00000178950	ERCC6L2/GAK	2
MF	GO:0017076	purine nucleotide binding	2/29	311/1858	0.967281123	0.98534905	ENSG00000182150/ENSG00000178950	ERCC6L2/GAK	2
MF	GO:0000166	nucleotide binding	2/29	346/1858	0.981265057	0.98534905	ENSG00000182150/ENSG00000178950	ERCC6L2/GAK	2
MF	GO:1901265	nucleoside phosphate binding	2/29	346/1858	0.981265057	0.98534905	ENSG00000182150/ENSG00000178950	ERCC6L2/GAK	2
MF	GO:0043168	anion binding	2/29	348/1858	0.981865	0.98534905	ENSG00000182150/ENSG00000178950	ERCC6L2/GAK	2
MF	GO:0036094	small molecule binding	2/29	361/1858	0.98534905	0.98534905	ENSG00000182150/ENSG00000178950	ERCC6L2/GAK	2
