# Supplementary material for: Hsa_circ_0081065 exacerbates IH-induced EndMT via regulating miR-665/HIF-1α signal axis and HIF-1α nuclear translocation
Source: Sci Rep. 2024 Jan 9;14:904. doi: 10.1038/s41598-024-51471-3 (PMC10776741; doi:10.1038/s41598-024-51471-3)
Supplement: Supplementary file 7 — Supplementary Table 3. [file 41598_2024_51471_MOESM7_ESM.xls]

KEGGID	Description	GeneRatio	BgRatio	pvalue	padj	geneID	geneName	keggID	Count
hsa04390	Hippo signaling pathway	6ÔÂ29ÈÕ	43/1905	2.98E-05	0.002595919	ENSG00000075711/ENSG00000175387/ENSG00000103126/ENSG00000186575/ENSG00000148498/ENSG00000153162	DLG1/SMAD2/AXIN1/NF2/PARD3/BMP6	hsa:1739/hsa:4087/hsa:8312/hsa:4771/hsa:56288/hsa:654	6
hsa00510	N-Glycan biosynthesis	3ÔÂ29ÈÕ	19/1905	0.002610884	0.113573465	ENSG00000033170/ENSG00000112893/ENSG00000159063	FUT8/MAN2A1/ALG8	hsa:2530/hsa:4124/hsa:79053	3
hsa05165	Human papillomavirus infection	5ÔÂ29ÈÕ	85/1905	0.008000859	0.232024899	ENSG00000075711/ENSG00000226149/ENSG00000103126/ENSG00000148498/ENSG00000167393	DLG1/ENSG00000226149/AXIN1/PARD3/PPP2R3B	hsa:1739/hsa:3908/hsa:8312/hsa:56288/hsa:28227	5
hsa00513	Various types of N-glycan biosynthesis	2/29	16/1905	0.023534228	0.511869462	ENSG00000033170/ENSG00000112893	FUT8/MAN2A1	hsa:2530/hsa:4124	2
hsa04530	Tight junction	3ÔÂ29ÈÕ	55/1905	0.048974044	0.642476801	ENSG00000075711/ENSG00000186575/ENSG00000148498	DLG1/NF2/PARD3	hsa:1739/hsa:4771/hsa:56288	3
hsa03250	Viral life cycle - HIV-1	2/29	24/1905	0.05022199	0.642476801	ENSG00000082898/ENSG00000064419	XPO1/TNPO3	hsa:7514/hsa:23534	2
hsa05200	Pathways in cancer	5ÔÂ29ÈÕ	150/1905	0.072088076	0.642476801	ENSG00000175387/ENSG00000226149/ENSG00000103126/ENSG00000196914/ENSG00000129521	SMAD2/ENSG00000226149/AXIN1/ARHGEF12/EGLN3	hsa:4087/hsa:3908/hsa:8312/hsa:23365/hsa:112399	5
hsa04350	TGF-beta signaling pathway	2/29	32/1905	0.083785448	0.642476801	ENSG00000175387/ENSG00000153162	SMAD2/BMP6	hsa:4087/hsa:654	2
hsa05210	Colorectal cancer	2/29	36/1905	0.102558051	0.642476801	ENSG00000175387/ENSG00000103126	SMAD2/AXIN1	hsa:4087/hsa:8312	2
hsa05166	Human T-cell leukemia virus 1 infection	3ÔÂ29ÈÕ	75/1905	0.103042785	0.642476801	ENSG00000075711/ENSG00000175387/ENSG00000082898	DLG1/SMAD2/XPO1	hsa:1739/hsa:4087/hsa:7514	3
hsa05226	Gastric cancer	2/29	40/1905	0.122385059	0.642476801	ENSG00000175387/ENSG00000103126	SMAD2/AXIN1	hsa:4087/hsa:8312	2
hsa04550	Signaling pathways regulating pluripotency of stem cells	2/29	41/1905	0.127484874	0.642476801	ENSG00000175387/ENSG00000103126	SMAD2/AXIN1	hsa:4087/hsa:8312	2
hsa04080	Neuroactive ligand-receptor interaction	1ÔÂ29ÈÕ	10/1905	0.142529041	0.642476801	ENSG00000148498	PARD3	hsa:56288	1
hsa05416	Viral myocarditis	1ÔÂ29ÈÕ	10/1905	0.142529041	0.642476801	ENSG00000226149	ENSG00000226149	hsa:3908	1
hsa04071	Sphingolipid signaling pathway	2/29	44/1905	0.143084606	0.642476801	ENSG00000177076/ENSG00000167393	ACER2/PPP2R3B	hsa:340485/hsa:28227	2
hsa05217	Basal cell carcinoma	1ÔÂ29ÈÕ	11/1905	0.155651288	0.642476801	ENSG00000103126	AXIN1	hsa:8312	1
hsa05321	Inflammatory bowel disease	1ÔÂ29ÈÕ	11/1905	0.155651288	0.642476801	ENSG00000175387	SMAD2	hsa:4087	1
hsa05412	Arrhythmogenic right ventricular cardiomyopathy	1ÔÂ29ÈÕ	11/1905	0.155651288	0.642476801	ENSG00000226149	ENSG00000226149	hsa:3908	1
hsa05202	Transcriptional misregulation in cancer	2/29	48/1905	0.164491449	0.642476801	ENSG00000033170/ENSG00000151702	FUT8/FLI1	hsa:2530/hsa:2313	2
hsa04330	Notch signaling pathway	1ÔÂ29ÈÕ	14/1905	0.1938651	0.642476801	ENSG00000196498	NCOR2	hsa:9612	1
hsa03013	Nucleocytoplasmic transport	2/29	55/1905	0.203212702	0.642476801	ENSG00000082898/ENSG00000064419	XPO1/TNPO3	hsa:7514/hsa:23534	2
hsa05225	Hepatocellular carcinoma	2/29	55/1905	0.203212702	0.642476801	ENSG00000175387/ENSG00000103126	SMAD2/AXIN1	hsa:4087/hsa:8312	2
hsa00600	Sphingolipid metabolism	1ÔÂ29ÈÕ	15/1905	0.206227824	0.642476801	ENSG00000177076	ACER2	hsa:340485	1
hsa05410	Hypertrophic cardiomyopathy	1ÔÂ29ÈÕ	15/1905	0.206227824	0.642476801	ENSG00000226149	ENSG00000226149	hsa:3908	1
hsa04110	Cell cycle	2/29	57/1905	0.214489697	0.642476801	ENSG00000175387/ENSG00000134057	SMAD2/CCNB1	hsa:4087/hsa:891	2
hsa04392	Hippo signaling pathway - multiple species	1ÔÂ29ÈÕ	16/1905	0.218407397	0.642476801	ENSG00000186575	NF2	hsa:4771	1
hsa04512	ECM-receptor interaction	1ÔÂ29ÈÕ	16/1905	0.218407397	0.642476801	ENSG00000226149	ENSG00000226149	hsa:3908	1
hsa04218	Cellular senescence	2/29	59/1905	0.225834194	0.642476801	ENSG00000175387/ENSG00000134057	SMAD2/CCNB1	hsa:4087/hsa:891	2
hsa03030	DNA replication	1ÔÂ29ÈÕ	17/1905	0.230406437	0.642476801	ENSG00000138346	DNA2	hsa:1763	1
hsa05414	Dilated cardiomyopathy	1ÔÂ29ÈÕ	17/1905	0.230406437	0.642476801	ENSG00000226149	ENSG00000226149	hsa:3908	1
hsa04360	Axon guidance	2/29	63/1905	0.248671321	0.642476801	ENSG00000196914/ENSG00000148498	ARHGEF12/PARD3	hsa:23365/hsa:56288	2
hsa04144	Endocytosis	3ÔÂ29ÈÕ	115/1905	0.253351589	0.642476801	ENSG00000175387/ENSG00000148498/ENSG00000156011	SMAD2/PARD3/PSD3	hsa:4087/hsa:56288/hsa:23362	3
hsa03440	Homologous recombination	1ÔÂ29ÈÕ	19/1905	0.253873206	0.642476801	ENSG00000087206	UIMC1	hsa:51720	1
hsa05205	Proteoglycans in cancer	2/29	67/1905	0.271622342	0.642476801	ENSG00000175387/ENSG00000196914	SMAD2/ARHGEF12	hsa:4087/hsa:23365	2
hsa04115	p53 signaling pathway	1ÔÂ29ÈÕ	21/1905	0.276648363	0.642476801	ENSG00000134057	CCNB1	hsa:891	1
hsa05213	Endometrial cancer	1ÔÂ29ÈÕ	24/1905	0.309557217	0.642476801	ENSG00000103126	AXIN1	hsa:8312	1
hsa04060	Cytokine-cytokine receptor interaction	1ÔÂ29ÈÕ	25/1905	0.320202002	0.642476801	ENSG00000153162	BMP6	hsa:654	1
hsa05146	Amoebiasis	1ÔÂ29ÈÕ	26/1905	0.330688248	0.642476801	ENSG00000226149	ENSG00000226149	hsa:3908	1
hsa03008	Ribosome biogenesis in eukaryotes	1ÔÂ29ÈÕ	28/1905	0.351194202	0.642476801	ENSG00000082898	XPO1	hsa:7514	1
hsa05222	Small cell lung cancer	1ÔÂ29ÈÕ	29/1905	0.361218373	0.642476801	ENSG00000226149	ENSG00000226149	hsa:3908	1
hsa00310	Lysine degradation	1ÔÂ29ÈÕ	30/1905	0.371092929	0.642476801	ENSG00000152952	PLOD2	hsa:5352	1
hsa04625	C-type lectin receptor signaling pathway	1ÔÂ29ÈÕ	31/1905	0.380820025	0.642476801	ENSG00000196914	ARHGEF12	hsa:23365	1
hsa05145	Toxoplasmosis	1ÔÂ29ÈÕ	31/1905	0.380820025	0.642476801	ENSG00000226149	ENSG00000226149	hsa:3908	1
hsa04270	Vascular smooth muscle contraction	1ÔÂ29ÈÕ	32/1905	0.390401786	0.642476801	ENSG00000196914	ARHGEF12	hsa:23365	1
hsa04659	Th17 cell differentiation	1ÔÂ29ÈÕ	32/1905	0.390401786	0.642476801	ENSG00000175387	SMAD2	hsa:4087	1
hsa04660	T cell receptor signaling pathway	1ÔÂ29ÈÕ	32/1905	0.390401786	0.642476801	ENSG00000075711	DLG1	hsa:1739	1
hsa05142	Chagas disease	1ÔÂ29ÈÕ	32/1905	0.390401786	0.642476801	ENSG00000175387	SMAD2	hsa:4087	1
hsa04151	PI3K-Akt signaling pathway	2/29	88/1905	0.390759373	0.642476801	ENSG00000226149/ENSG00000167393	ENSG00000226149/PPP2R3B	hsa:3908/hsa:28227	2
hsa04371	Apelin signaling pathway	1ÔÂ29ÈÕ	33/1905	0.399840306	0.642476801	ENSG00000175387	SMAD2	hsa:4087	1
hsa04217	Necroptosis	1ÔÂ29ÈÕ	34/1905	0.409137651	0.642476801	ENSG00000185104	FAF1	hsa:11124	1
hsa04933	AGE-RAGE signaling pathway in diabetic complications	1ÔÂ29ÈÕ	34/1905	0.409137651	0.642476801	ENSG00000175387	SMAD2	hsa:4087	1
hsa05211	Renal cell carcinoma	1ÔÂ29ÈÕ	35/1905	0.41829586	0.642476801	ENSG00000129521	EGLN3	hsa:112399	1
hsa05224	Breast cancer	1ÔÂ29ÈÕ	35/1905	0.41829586	0.642476801	ENSG00000103126	AXIN1	hsa:8312	1
hsa04934	Cushing syndrome	1ÔÂ29ÈÕ	36/1905	0.42731694	0.642476801	ENSG00000103126	AXIN1	hsa:8312	1
hsa05212	Pancreatic cancer	1ÔÂ29ÈÕ	37/1905	0.436202873	0.642476801	ENSG00000175387	SMAD2	hsa:4087	1
hsa04611	Platelet activation	1ÔÂ29ÈÕ	38/1905	0.444955612	0.642476801	ENSG00000196914	ARHGEF12	hsa:23365	1
hsa03015	mRNA surveillance pathway	1ÔÂ29ÈÕ	39/1905	0.453577084	0.642476801	ENSG00000167393	PPP2R3B	hsa:28227	1
hsa04520	Adherens junction	1ÔÂ29ÈÕ	39/1905	0.453577084	0.642476801	ENSG00000148498	PARD3	hsa:56288	1
hsa04926	Relaxin signaling pathway	1ÔÂ29ÈÕ	39/1905	0.453577084	0.642476801	ENSG00000175387	SMAD2	hsa:4087	1
hsa04068	FoxO signaling pathway	1ÔÂ29ÈÕ	41/1905	0.470433795	0.642476801	ENSG00000134057	CCNB1	hsa:891	1
hsa04728	Dopaminergic synapse	1ÔÂ29ÈÕ	41/1905	0.470433795	0.642476801	ENSG00000167393	PPP2R3B	hsa:28227	1
hsa04914	Progesterone-mediated oocyte maturation	1ÔÂ29ÈÕ	41/1905	0.470433795	0.642476801	ENSG00000134057	CCNB1	hsa:891	1
hsa05164	Influenza A	1ÔÂ29ÈÕ	41/1905	0.470433795	0.642476801	ENSG00000082898	XPO1	hsa:7514	1
hsa04261	Adrenergic signaling in cardiomyocytes	1ÔÂ29ÈÕ	43/1905	0.486787885	0.642476801	ENSG00000167393	PPP2R3B	hsa:28227	1
hsa04152	AMPK signaling pathway	1ÔÂ29ÈÕ	44/1905	0.494780985	0.642476801	ENSG00000167393	PPP2R3B	hsa:28227	1
hsa05152	Tuberculosis	1ÔÂ29ÈÕ	44/1905	0.494780985	0.642476801	ENSG00000196914	ARHGEF12	hsa:23365	1
hsa05415	Diabetic cardiomyopathy	1ÔÂ29ÈÕ	44/1905	0.494780985	0.642476801	ENSG00000175387	SMAD2	hsa:4087	1
hsa04066	HIF-1 signaling pathway	1ÔÂ29ÈÕ	45/1905	0.502653823	0.643101215	ENSG00000129521	EGLN3	hsa:112399	1
hsa04062	Chemokine signaling pathway	1ÔÂ29ÈÕ	46/1905	0.510408145	0.643558096	ENSG00000148498	PARD3	hsa:56288	1
hsa01100	Metabolic pathways	6ÔÂ29ÈÕ	375/1905	0.520280846	0.644005985	ENSG00000152952/ENSG00000177076/ENSG00000033170/ENSG00000112893/ENSG00000283399/ENSG00000159063	PLOD2/ACER2/FUT8/MAN2A1/ENSG00000283399/ALG8	hsa:5352/hsa:340485/hsa:2530/hsa:4124/hsa:341392/hsa:79053	6
hsa04114	Oocyte meiosis	1ÔÂ29ÈÕ	48/1905	0.525568103	0.644005985	ENSG00000134057	CCNB1	hsa:891	1
hsa04310	Wnt signaling pathway	1ÔÂ29ÈÕ	50/1905	0.540274342	0.651353401	ENSG00000103126	AXIN1	hsa:8312	1
hsa05135	Yersinia infection	1ÔÂ29ÈÕ	51/1905	0.547461428	0.651353401	ENSG00000196914	ARHGEF12	hsa:23365	1
hsa05169	Epstein-Barr virus infection	1ÔÂ29ÈÕ	52/1905	0.554539971	0.651353401	ENSG00000196498	NCOR2	hsa:9612	1
hsa05130	Pathogenic Escherichia coli infection	1ÔÂ29ÈÕ	53/1905	0.561511552	0.651353401	ENSG00000196914	ARHGEF12	hsa:23365	1
hsa04150	mTOR signaling pathway	1ÔÂ29ÈÕ	55/1905	0.575140048	0.658384002	ENSG00000106070	GRB10	hsa:2887	1
hsa05203	Viral carcinogenesis	1ÔÂ29ÈÕ	58/1905	0.59481886	0.672068062	ENSG00000075711	DLG1	hsa:1739	1
hsa05170	Human immunodeficiency virus 1 infection	1ÔÂ29ÈÕ	64/1905	0.631570201	0.697451998	ENSG00000134057	CCNB1	hsa:891	1
hsa05022	Pathways of neurodegeneration - multiple diseases	2/29	138/1905	0.633318481	0.697451998	ENSG00000103126/ENSG00000197386	AXIN1/HTT	hsa:8312/hsa:3064	2
hsa04014	Ras signaling pathway	1ÔÂ29ÈÕ	69/1905	0.659718016	0.705041831	ENSG00000108061	SHOC2	hsa:8036	1
hsa04015	Rap1 signaling pathway	1ÔÂ29ÈÕ	70/1905	0.665092841	0.705041831	ENSG00000148498	PARD3	hsa:56288	1
hsa05163	Human cytomegalovirus infection	1ÔÂ29ÈÕ	70/1905	0.665092841	0.705041831	ENSG00000196914	ARHGEF12	hsa:23365	1
hsa04510	Focal adhesion	1ÔÂ29ÈÕ	73/1905	0.680730044	0.705041831	ENSG00000226149	ENSG00000226149	hsa:3908	1
hsa04810	Regulation of actin cytoskeleton	1ÔÂ29ÈÕ	73/1905	0.680730044	0.705041831	ENSG00000196914	ARHGEF12	hsa:23365	1
hsa05168	Herpes simplex virus 1 infection	1ÔÂ29ÈÕ	85/1905	0.736519536	0.753849407	ENSG00000196418	ZNF124	hsa:7678	1
hsa05016	Huntington disease	1ÔÂ29ÈÕ	101/1905	0.796450867	0.805711923	ENSG00000197386	HTT	hsa:3064	1
hsa05010	Alzheimer disease	1ÔÂ29ÈÕ	125/1905	0.862387504	0.862387504	ENSG00000103126	AXIN1	hsa:8312	1
